# Supplementary material for: Reduction-Responsive Chitosan-Based Injectable Hydrogels for Enhanced Anticancer Therapy
Source: Pharmaceuticals (Basel). 2023 Jun 5;16(6):841. doi: 10.3390/ph16060841 (PMC10304555; doi:10.3390/ph16060841)
Supplement: Supplementary file 1 [file pharmaceuticals-16-00841-s001.zip]

Archive with 1 entries (1 files):
- pharmaceuticals-2425184-supplementary.pdf
